# Supplementary material for: Molecular Phenotyping of Immune Cells from Young NOD Mice Reveals Abnormal Metabolic Pathways in the Early Induction Phase of Autoimmune Diabetes
Source: PLoS One. 2012 Oct 11;7(10):e46941. doi: 10.1371/journal.pone.0046941 (PMC3469658; doi:10.1371/journal.pone.0046941)
Supplement: Table S2 — Transcripts significantly differentially expressed in spleen leukocytes between 2 weeks and 4 weeks of age only in NON mice compared to NOD and C57BL/6 mice, and their p-values and fold changes. (XLS) [file pone.0046941.s008.xls]

## Sheet: 122NONAgediff,2wkv4wk,p<0.001
Transcripts significantly differentially expressed in spleen leukocytes between 2 and 4wks of age only in NON mice compared to NOD and C57BL/6 mice.
Probe Set ID	Symbol	Fold Change	Regulation at 4 wks	p-value	Entrez Gene Name
1459849_x_at	VCPIP1	10.7885	down	0.00108508	valosin containing protein (p97)/p47 complex interacting protein 1
1429385_at	DCAF7	10.0828	down	0.000266195	DDB1 and CUL4 associated factor 7
1441794_at	6030411K04Rik	9.63917	up	0.000496618	ESTs
1443864_at	DTL	9.08682	down	0.000168454	denticleless E3 ubiquitin protein ligase homolog (Drosophila)
1439537_at	BG071024	8.87066	up	1.70047e-06	MGC38179 (highly expressed in hippocampus)
1451428_x_at	EGFL7	8.42833	down	6.37749e-05	EGF-like-domain, multiple 7
1442180_at	DLEU7	8.22516	down	3.96619e-08	deleted in lymphocytic leukemia, 7
1439394_x_at	CDC20 (includes EG:107995)	7.96441	down	3.53448e-05	cell division cycle 20 homolog (S. cerevisiae)
1418382_at	APCDD1	6.73018	down	0.000192344	adenomatosis polyposis coli down-regulated 1
1420816_at	YWHAG	6.60285	down	0.000122218	tyrosine 3-monooxygenase/tryptophan 5-monooxygenase activation protein, gamma polypeptide
1446270_at	E030042O20Rik	6.57267	up	0.000758017	RIKEN cDNA E030042O20 gene
1452824_at	C2orf29	5.81972	down	0.000261182	chromosome 2 open reading frame 29
1449481_at	SLC25A13	5.7031	down	0.0010157	solute carrier family 25, member 13 (citrin)
1441552_at	TRA	5.68743	up	0.000368513	T cell receptor alpha locus
1416376_at	TMEM97	5.36008	down	0.000321243	transmembrane protein 97
1425259_x_at	Klra4 (includes others)	5.35022	up	6.69073e-05	killer cell lectin-like receptor, subfamily A, member 4
1456835_at	4932415G12Rik	5.26895	up	0.000773728	RIKEN cDNA 4932415G12 gene
1434851_s_at	CRB3	5.13899	up	0.000766093	crumbs homolog 3 (Drosophila)
1454600_at	9530086P17Rik	5.00402	down	0.000214806	RIKEN cDNA 9530086P17 gene
1420790_x_at	Klra16	5.00336	up	0.000439991	killer cell lectin-like receptor, subfamily A, member 16
1427582_at	FGF6	5.00171	down	0.000338396	fibroblast growth factor 6
1418790_at	FEZF2	4.85272	up	0.000998399	FEZ family zinc finger 2
1427492_at	POF1B	4.77282	down	0.000511906	premature ovarian failure, 1B
1423867_at	Serpina3k (includes others)	4.68776	up	0.000337909	serine (or cysteine) peptidase inhibitor, clade A, member 3K
1431087_at	SPC24 (includes EG:147841)	4.45273	down	5.87871e-05	SPC24, NDC80 kinetochore complex component, homolog (S. cerevisiae)
1421628_at	IL18R1	4.38873	up	0.000983284	interleukin 18 receptor 1
1427318_s_at	MYOF	4.21176	up	0.000507582	myoferlin
1444012_at	YIPF3	4.08961	down	0.00111186	Yip1 domain family, member 3
1458642_at	Klre1	4.04649	up	0.000151036	killer cell lectin-like receptor family E member 1
1453131_at	CD300LG	4.03138	down	7.75486e-05	CD300 molecule-like family member g
1440406_at	GPATCH3	4.03012	down	0.00072556	G patch domain containing 3
1423579_a_at	TRPC4	3.99814	up	0.000962744	transient receptor potential cation channel, subfamily C, member 4
1420712_a_at	HPN	3.87385	down	0.00100194	hepsin
1451289_at	DCLK1	3.73038	down	0.000968003	doublecortin-like kinase 1
1449390_at	GPATCH4	3.57207	down	0.000301136	G patch domain containing 4
1429523_a_at	SLC39A5	3.54952	up	0.000584896	solute carrier family 39 (metal ion transporter), member 5
1452912_at	DSCC1	3.513	down	1.28946e-05	defective in sister chromatid cohesion 1 homolog (S. cerevisiae)
1445026_at	C230066G23Rik	3.34445	up	0.000983488	RIKEN cDNA C230066G23 gene
1422817_at	GP5	3.32548	down	0.000865843	glycoprotein V (platelet)
1448982_at	KLK6	3.31569	down	0.000458124	kallikrein-related peptidase 6
1426127_x_at	Klra18	3.28142	up	0.000110025	killer cell lectin-like receptor, subfamily A, member 18
1442054_at	AF013969	3.2673	up	0.000935547	ESTs, Weakly similar to RIKEN cDNA 5730493B19 [] [M.musculus]
1452405_x_at	Tcra	3.25101	up	0.000797297	T-cell receptor alpha chain
1435214_at	GJC2	3.24331	up	0.0010292	gap junction protein, gamma 2, 47kDa
1442065_at	ARHGAP17	3.21591	up	0.000264171	Rho GTPase activating protein 17
1435792_at	Csprs (includes others)	3.18699	up	0.000544211	component of Sp100-rs
1447363_s_at	BUB1B	3.16283	down	0.000307234	budding uninhibited by benzimidazoles 1 homolog beta (yeast)
1450296_at	Klrb1c (includes others)	3.13886	up	0.000814997	killer cell lectin-like receptor subfamily B member 1C
1425470_at	BC003855	2.95844	up	5.81351e-05	BC003855
1422812_at	CXCR6	2.80335	up	4.43537e-05	chemokine (C-X-C motif) receptor 6
1451655_at	SLFN13	2.5936	up	0.000362425	schlafen family member 13
1434789_at	DEPDC1B	2.59211	down	0.0001053	DEP domain containing 1B
1457926_at	RNPEPL1	2.57369	up	0.000298541	arginyl aminopeptidase (aminopeptidase B)-like 1
1416961_at	BUB1B	2.5659	down	0.000254495	budding uninhibited by benzimidazoles 1 homolog beta (yeast)
1418612_at	Slfn1	2.55105	up	0.000329744	schlafen 1
1420081_s_at	C15orf23	2.5407	down	0.000211277	chromosome 15 open reading frame 23
1448834_at	FOXM1	2.49509	down	0.000820589	forkhead box M1
1429642_at	ZFAND4	2.47084	down	0.000731154	zinc finger, AN1-type domain 4
1416022_at	FABP5	2.46292	down	0.00072177	fatty acid binding protein 5 (psoriasis-associated)
1436182_at	SATB1	2.44677	up	0.000179107	SATB homeobox 1
1423813_at	KIF22	2.41414	down	0.000316117	kinesin family member 22
1449220_at	Gimap3	2.39758	up	0.000357084	GTPase, IMAP family member 3
1420421_s_at	Klrb1c (includes others)	2.35201	up	0.000331541	killer cell lectin-like receptor subfamily B member 1C
1426396_at	CD247	2.30508	up	0.000150212	CD247 molecule
1451246_s_at	AURKB	2.29446	down	2.85222e-05	aurora kinase B
1425785_a_at	TXK	2.25025	up	0.000896473	TXK tyrosine kinase
1438504_x_at	TM7SF3	2.2471	down	2.39465e-05	transmembrane 7 superfamily member 3
1416558_at	MELK	2.24333	down	0.000285399	maternal embryonic leucine zipper kinase
1452881_at	GINS2	2.23023	down	0.000157293	GINS complex subunit 2 (Psf2 homolog)
1430574_at	CDKN3	2.21358	down	0.000183515	cyclin-dependent kinase inhibitor 3
1436467_at	D230004N17Rik	2.09777	down	5.31397e-06	RIKEN cDNA D230004N17 gene
1453562_a_at	NMRAL1	2.07621	down	0.000187568	NmrA-like family domain containing 1
1419226_at	CD96	2.06826	up	1.31997e-06	CD96 molecule
1452048_at	MRPL12	2.06544	down	7.67078e-05	mitochondrial ribosomal protein L12
1416665_at	COQ7	1.96836	down	4.24292e-05	coenzyme Q7 homolog, ubiquinone (yeast)
1423779_at	CHCHD6	1.94457	down	0.000919028	coiled-coil-helix-coiled-coil-helix domain containing 6
1428542_at	EIF1AD	1.92338	down	0.000691115	eukaryotic translation initiation factor 1A domain containing
1423714_at	ASF1B	1.91248	down	0.000480684	ASF1 anti-silencing function 1 homolog B (S. cerevisiae)
1417277_at	Cyp4f16/Gm9705	1.90629	up	0.000479234	cytochrome P450, family 4, subfamily f, polypeptide 16
1451622_at	LMBRD1	1.89633	up	0.00105745	LMBR1 domain containing 1
1444197_at	RINL	1.88607	up	0.000302664	Ras and Rab interactor-like
1416962_at	RCC1	1.88602	down	0.00101328	regulator of chromosome condensation 1
1437829_s_at	EEF2K	1.87911	down	0.000911167	eukaryotic elongation factor-2 kinase
1433893_s_at	SPAG5	1.87837	down	0.000844359	sperm associated antigen 5
1416773_at	WEE1	1.82697	down	0.000157383	WEE1 homolog (S. pombe)
1424966_at	TMEM40	1.81817	down	0.000898571	transmembrane protein 40
1420915_at	STAT1	1.80859	up	0.000224766	signal transducer and activator of transcription 1, 91kDa
1459914_at	MCART6	1.7705	up	0.000225477	mitochondrial carrier triple repeat 6
1435614_s_at	RASGRF1	1.75495	up	0.000667737	Ras protein-specific guanine nucleotide-releasing factor 1
1422701_at	ZAP70	1.74821	up	0.0011032	zeta-chain (TCR) associated protein kinase 70kDa
1449708_s_at	CHEK1	1.74151	down	0.000345139	checkpoint kinase 1
1456938_at	SMARCB1	1.71761	up	0.000744622	SWI/SNF related, matrix associated, actin dependent regulator of chromatin, subfamily b, member 1
1455832_a_at	UMPS	1.71124	down	0.000283048	uridine monophosphate synthetase
1420505_a_at	STXBP1	1.70813	down	7.3097e-05	syntaxin binding protein 1
1452603_at	DPCD	1.70634	down	5.41107e-05	deleted in primary ciliary dyskinesia homolog (mouse)
1423854_a_at	RASL11B	1.69541	down	0.000302002	RAS-like, family 11, member B
1459493_at	Setbp1	1.68669	up	0.000334422	SET binding protein 1 (Schinzel-Giedion syndrome)
1449983_a_at	NQO2	1.67722	down	0.000534615	NAD(P)H dehydrogenase, quinone 2
1444992_at	Chst11	1.67034	up	0.00060397	carbohydrate sulfotransferase 11
1449362_a_at	MINK1	1.66429	up	0.000227074	misshapen-like kinase 1
1418163_at	TLR4	1.64767	up	0.000295573	toll-like receptor 4
1456039_at	SNX14	1.64002	up	0.00111931	sorting nexin 14
1438334_at	DOCK2	1.63224	up	0.000509086	dedicator of cytokinesis 2
1422291_at	CCR8	1.63196	up	0.000197027	chemokine (C-C motif) receptor 8
1421023_at	PIK3C2A	1.63043	up	0.000379425	phosphoinositide-3-kinase, class 2, alpha polypeptide
1428478_at	REEP4	1.60037	down	0.000329925	receptor accessory protein 4
1455592_at	VANGL2	1.59801	down	0.000180192	vang-like 2 (van gogh, Drosophila)
1430388_a_at	SULF2	1.58857	up	0.000960537	sulfatase 2
1449020_at	PLSCR3	1.58437	down	0.000986018	phospholipid scramblase 3
1428004_at	SNRNP25	1.56475	down	0.000825081	small nuclear ribonucleoprotein 25kDa (U11/U12)
1452844_at	POU6F1	1.53049	up	0.000764055	POU class 6 homeobox 1
1428842_a_at	NGFRAP1	1.51149	down	0.00051095	nerve growth factor receptor (TNFRSF16) associated protein 1
1424019_at	NOP2	1.51128	down	0.000292382	NOP2 nucleolar protein homolog (yeast)
1421477_at	CPLX2	1.50455	down	0.000648859	complexin 2
1431354_a_at	FARS2	1.50073	down	0.00042445	phenylalanyl-tRNA synthetase 2, mitochondrial
1425264_s_at	MBP	1.49854	up	0.000886807	myelin basic protein
1422763_at	GIPC1	1.4206	down	0.000605743	GIPC PDZ domain containing family, member 1
1417653_at	PVALB (includes EG:19293)	1.4176	down	0.000726712	parvalbumin
1448840_at	TMUB1	1.40317	down	0.00112439	transmembrane and ubiquitin-like domain containing 1
1430358_at	BECN1	1.37878	up	0.000811621	beclin 1, autophagy related
1426292_at	ZNF790	1.34404	up	0.00060334	zinc finger protein 790
1439155_at	METTL1	1.25789	down	0.00112497	methyltransferase like 1
Statistical analysis of mRNA expression data by unpaired t-Test (p<0.001) followed by Venn diagram analysis identified 122 probe sets (representing 120 different genes) that were uniquely differentially expressed in spleen leukocytes of NON mice between 2 and 4 weeks of age in comparison to NOD and C57Bl/6 mice. Fold change was calculated by ratio of means of expression at 2 weeks versus 4 weeks.…
