# Supplementary material for: Molecular Phenotyping of Immune Cells from Young NOD Mice Reveals Abnormal Metabolic Pathways in the Early Induction Phase of Autoimmune Diabetes
Source: PLoS One. 2012 Oct 11;7(10):e46941. doi: 10.1371/journal.pone.0046941 (PMC3469658; doi:10.1371/journal.pone.0046941)
Supplement: Table S3 — Transcripts significantly differentially expressed in spleen leukocytes between 2 weeks and 4 weeks of age only in C57BL/6 mice compared to NOD and NON mice, and their p-values and fold changes. (XLS) [file pone.0046941.s009.xls]

## Sheet: 105,C57Agediff,2wkv4wk,p<0.001
Transcripts significantly differentially expressed in spleen leukocytes between 2 and 4wks of age only in C57BL/6 mice compared to NOD and NON mice.
Prob Set ID	Symbol	Fold Change	Regulation at 4 wks	p-value	Entrez Gene Name
1437870_at	SLCO4C1	17.5515	down	4.12733e-05	solute carrier organic anion transporter family, member 4C1
1419537_at	TFEC	11.8542	down	0.000211532	transcription factor EC
1449909_at	CSTA	11.1836	down	0.00120039	cystatin A (stefin A)
1449757_x_at	DNTT	10.8514	down	2.07145e-05	deoxynucleotidyltransferase, terminal
1451054_at	ORM1/ORM2	10.7906	down	0.000146962	orosomucoid 1
1434447_at	MET	9.48911	down	0.000123393	met proto-oncogene (hepatocyte growth factor receptor)
1440612_at	RBBP8	7.56386	down	0.000714315	retinoblastoma binding protein 8
1421151_a_at	EPHA2	7.559	down	0.000688024	EPH receptor A2
1419594_at	CTSG	7.43264	down	3.90198e-05	cathepsin G
1449699_s_at	KIAA1524	6.94775	down	0.00121599	KIAA1524
1419669_at	PRTN3	6.89083	down	1.42458e-05	proteinase 3
1453683_a_at	CEP55	6.76718	down	0.00129878	centrosomal protein 55kDa
1433008_at	6330526H18Rik	6.36933	up	0.000358993	RIKEN cDNA 6330526H18 gene
1453072_at	GPR160	6.27449	down	0.00123515	G protein-coupled receptor 160
1449965_at	Mcpt8	5.93855	down	0.000120359	mast cell protease 8
1422957_at	CCR3	5.86831	up	0.000377266	chemokine (C-C motif) receptor 3
1433807_at	BORA	5.71464	down	0.00105164	bora, aurora kinase A activator
1422928_at	ELANE	5.63821	down	0.00125506	elastase, neutrophil expressed
1419748_at	ABCD2	5.58856	down	0.000397955	ATP-binding cassette, sub-family D (ALD), member 2
1443876_at	Camk2a	5.40501	down	3.28234e-05	calcium/calmodulin-dependent protein kinase II alpha; intron 15
1430179_at	4921507G05Rik	5.3232	up	0.000383088	RIKEN cDNA 4921507G05 gene
1426217_at	TMEM216	5.32043	down	0.000639465	transmembrane protein 216
1420407_at	LTB4R	5.27831	down	0.000121792	leukotriene B4 receptor
1460255_at	TNFSF13B	5.26356	down	0.000691687	tumor necrosis factor (ligand) superfamily, member 13b
1439767_at	DLGAP2	5.02009	down	0.00124297	discs, large (Drosophila) homolog-associated protein 2
1445735_at	Npl	4.99266	down	0.000195019	ESTs
1427957_at	ADTRP	4.96866	down	0.000151482	androgen-dependent TFPI-regulating protein
1436200_at	LONRF3	4.92577	down	6.5079e-05	LON peptidase N-terminal domain and ring finger 3
1441569_at	FBXW12	4.83199	down	2.42721e-05	F-box and WD repeat domain containing 12
1427585_at	AF071754	4.75946	up	0.000414913	Mus musculus DNA cytosine methyltransferase mRNA
1434046_at	C15orf48	4.67095	down	0.000464593	chromosome 15 open reading frame 48
1456650_at	A130050O07Rik	4.24243	down	0.000688408	RIKEN cDNA A130050O07 gene
1436210_at	GK5	4.21808	down	9.34414e-06	glycerol kinase 5 (putative)
1430080_at	FCN1	4.11013	down	0.000756573	ficolin (collagen/fibrinogen domain containing) 1
1446816_at	A930012M21Rik	3.98623	up	0.000468794	ESTs
1446715_at	ABCA13	3.857	down	7.05849e-05	ATP-binding cassette, sub-family A (ABC1), member 13
1420456_at	GCM2	3.74157	up	0.000457554	glial cells missing homolog 2 (Drosophila)
1441351_at	Ankib1	3.6271	down	0.00116068	ankyrin repeat and IBR domain containing 1
1444467_at	C77534	3.55713	down	0.000225845	expressed sequence C77534
1450545_a_at	DNTT	3.54993	down	0.00083201	deoxynucleotidyltransferase, terminal
1429964_at	5031420N21Rik	3.4897	up	0.000975902	RIKEN cDNA 5031420N21 gene
1429171_a_at	Ncapg	3.46873	down	0.00123925	non-SMC condensin I complex, subunit G
1435306_a_at	KIF11	3.30442	down	0.000273927	kinesin family member 11
1459551_at	Pex7	3.15881	up	0.000446806	peroxisome biogenesis factor 7
1442798_x_at	HK3	3.13832	down	0.000350821	hexokinase 3 (white cell)
1451863_at	UTS2R	3.08728	up	0.000178833	urotensin 2 receptor
1427127_x_at	HSPA1A/HSPA1B	3.06514	up	0.000664842	heat shock 70kDa protein 1A
1417450_a_at	TACC3	2.80923	down	0.000400185	transforming, acidic coiled-coil containing protein 3
1436532_at	DCLK3	2.78971	up	3.83112e-05	doublecortin-like kinase 3
1453107_s_at	PEBP1	2.77033	down	0.000764913	phosphatidylethanolamine binding protein 1
1444405_at	Gm4955/Pydc4	2.75184	up	0.000469813	predicted gene 4955
1442897_at	FAM13B	2.74364	up	0.000453874	family with sequence similarity 13, member B
1460588_at	Carf	2.70536	down	0.000734608	calcium response factor
1429272_a_at	Apol7e (includes others)	2.68629	up	0.000407787	apolipoprotein L 7e
1450784_at	RECK	2.68025	down	0.000998072	reversion-inducing-cysteine-rich protein with kazal motifs
1449207_a_at	KIF20A	2.65204	down	0.000227928	kinesin family member 20A
1421546_a_at	RACGAP1	2.64837	down	0.000734731	Rac GTPase activating protein 1
1449027_at	RHOU	2.56045	down	1.35419e-05	ras homolog family member U
1456560_at	FAM170A	2.50626	down	0.00108842	family with sequence similarity 170, member A
1456959_at	1700034H15Rik	2.48297	up	0.00127255	RIKEN cDNA 1700034H15 gene
1453916_at	4933431K23Rik	2.45865	down	0.000703432	RIKEN cDNA 4933431K23 gene
1417074_at	CEACAM3	2.39646	down	0.000283296	carcinoembryonic antigen-related cell adhesion molecule 3
1419476_at	ADAMDEC1	2.35302	up	0.000847358	ADAM-like, decysin 1
1456077_x_at	CDC25C	2.3299	down	0.000154675	cell division cycle 25 homolog C (S. pombe)
1453571_at	DEPTOR	2.25778	down	0.000240765	DEP domain containing MTOR-interacting protein
1439695_a_at	KIF20B	2.23265	down	0.000208489	kinesin family member 20B
1438453_at	RAD51C	2.23019	down	0.000926305	RAD51 homolog C (S. cerevisiae)
1440425_at	Odz2	2.19227	up	0.000346186	odd Oz/ten-m homolog 2; highly polymorphic expressed sequence from EST BY374273 in intron 3
1416575_at	CDC45	2.18367	down	0.000328343	cell division cycle 45 homolog (S. cerevisiae)
1438571_at	BUB1 (includes EG:100307076)	2.14064	down	0.000378326	budding uninhibited by benzimidazoles 1 homolog (yeast)
1443808_at	D2Bwg1423e	2.06754	up	0.00113141	DNA segment, Chr 2, Brigham & Women's Genetics 1423 expressed
1455228_at	WHSC1	2.0321	down	0.000951901	Wolf-Hirschhorn syndrome candidate 1
1416503_at	LXN	2.0209	down	0.000983669	latexin
1424766_at	ERCC6L	2.0093	down	0.000709689	excision repair cross-complementing rodent repair deficiency, complementation group 6-like
1427707_a_at	STIL	2.00815	down	0.000688761	SCL/TAL1 interrupting locus
1437956_at	PIK3R6	2.00384	down	0.000288583	phosphoinositide-3-kinase, regulatory subunit 6
1444566_at	UCP2	1.93346	down	0.000322277	uncoupling protein 2 (mitochondrial, proton carrier)
1416757_at	ZWILCH	1.92838	down	0.000118861	Zwilch, kinetochore associated, homolog (Drosophila)
1416844_at	PRMT2	1.91677	up	0.000462815	protein arginine methyltransferase 2
1417894_at	GPR97	1.89883	down	0.000585675	G protein-coupled receptor 97
1419059_at	APCS	1.89192	down	0.000511368	amyloid P component, serum
1420452_at	KRTAP5-4	1.87676	up	0.00055252	keratin associated protein 5-4
1452181_at	CKAP4	1.86911	down	0.00108775	cytoskeleton-associated protein 4
1434748_at	CKAP2	1.86385	down	0.00038324	cytoskeleton associated protein 2
1458076_at	6030496E16Rik	1.81223	down	0.000900494	RIKEN cDNA 6030496E16 gene
1455730_at	DLGAP5	1.80316	down	0.00047283	discs, large (Drosophila) homolog-associated protein 5
1455249_at	SLC36A4	1.77385	down	0.000531767	solute carrier family 36 (proton/amino acid symporter), member 4
1436085_at	ZBTB34	1.77358	down	0.000193868	zinc finger and BTB domain containing 34
1451858_at	Mrgpra1 (includes others)	1.75379	down	0.000863797	MAS-related GPR, member A1
1432303_at	9330198I05Rik	1.72579	up	0.000443565	RIKEN cDNA 9330198I05 gene
1428647_at	PBX1	1.72453	down	0.000388917	pre-B-cell leukemia homeobox 1
1443154_at	6030438J01	1.69959	down	0.000672059	uncharacterized protein 6030438J01
1424775_at	OAS1	1.65462	up	0.000199768	2'-5'-oligoadenylate synthetase 1, 40/46kDa
1448931_at	F2RL1	1.63133	up	0.000839503	coagulation factor II (thrombin) receptor-like 1
1422256_at	SSTR2	1.6234	up	0.000979598	somatostatin receptor 2
1435501_at	ATG2B	1.50618	down	8.69602e-05	ATG2 autophagy related 2 homolog B (S. cerevisiae)
1454777_at	SLCO2B1	1.45945	up	0.00119973	solute carrier organic anion transporter family, member 2B1
1459392_at	PHF8	1.44539	up	0.000571562	PHD finger protein 8
1436376_s_at	SRBD1	1.4414	down	0.00130577	S1 RNA binding domain 1
1450731_s_at	TNFRSF21	1.41787	down	0.000657913	tumor necrosis factor receptor superfamily, member 21
1452847_at	GATSL3	1.38869	up	0.000504812	GATS protein-like 3
1428327_at	TRAK1	1.38447	down	0.000823333	trafficking protein, kinesin binding 1
1452895_at	FBXO45	1.27922	down	0.000489117	F-box protein 45
1454956_at	RPS6KB1	1.24464	down	0.000722577	ribosomal protein S6 kinase, 70kDa, polypeptide 1
1441239_at	KCTD18	1.18072	up	0.00126547	potassium channel tetramerisation domain containing 18
Statistical analysis of mRNA expression data by unpaired t-Test (p<0.001) followed by Venn diagram analysis identified 105 probe sets (representing 104 different genes) that were uniquely differentially expressed in spleen leukocytes of C57BL/6 mice between 2 and 4 weeks of age in comparison to NOD and NON. Fold change (FC) was calculated by ratio of means of expression at 2 weeks versus 4 weeks.…
